# Supplementary material for: Pleiotropic Effects of Common and Rare GCKR Exonic Mutations on Cardiometabolic Traits
Source: Genes (Basel). 2022 Mar 10;13(3):491. doi: 10.3390/genes13030491 (PMC8951277; doi:10.3390/genes13030491)
Supplement: Supplementary file 1 [file genes-13-00491-s001.zip]

Archive with 1 entries (1 files):
- genes-1594124-supplementary.pdf
